# Supplementary material for: Prototheca Infections and Ecology from a One Health Perspective
Source: Microorganisms. 2022 Apr 29;10(5):938. doi: 10.3390/microorganisms10050938 (PMC9144699; doi:10.3390/microorganisms10050938)
Supplement: Supplementary file 1 [file microorganisms-10-00938-s001.zip]

Archive with 1 entries (1 files):
- microorganisms-1684651-supplementary.pdf
